# Supplementary material for: Membrane potential accelerates sugar uptake by stabilizing the outward facing conformation of the Na/glucose symporter vSGLT
Source: Nat Commun. 2023 Nov 18;14:7511. doi: 10.1038/s41467-023-43119-z (PMC10657379; doi:10.1038/s41467-023-43119-z)
Supplement: Supplementary file 3 — Source Data [file 41467_2023_43119_MOESM3_ESM.xlsx]

## Sheet: Fig 2A
time	vSGLT activity at (-)60mV (pmoles Gal*/𝜇g vSGLT)						vSGLT activity at 0mV (pmoles Gal*/𝜇g vSGLT)
	set 1	set 2	set3	averaged CPM	Standard deviation for column E		set 1	set2	set3	averaged CPM	Standard deviation for column K
0	9.53473	11.2925	5.7152	8.84749	2.85147		3.59413	5.7316	5.33293	4.88622	1.1366
0.5	30.6691	38.8721	22.8013	30.7808	8.03602		7.7924	8.78293	9.1632	8.57951	0.707678
1	51.0954	51.0232	30.0549	44.0579	12.1269		23.9016	24.5885	22.8221	23.7708	0.890439
2	67.0502	69.4472	57.246	64.5811	6.46448		31.9608	27.8361	20.7552	26.8507	5.66742
5	76.6163	82.6793	61.4384	73.578	10.9415		37.4716	41.1424	42.2464	40.2868	2.49974
Averaged data from triplicates in CPM:
	vSGLT activity at (-)60mV (CPM)						vSGLT activity at 0mV (CPM)
time	set 1	set 2	set3	averaged CPM	Standard deviation for column E		set 1	set2	set3	averaged CPM	Standard deviation for column K
0	202.867	240.267	121.6	188.244	60.6696		78.1333	124.6	115.933	106.222	24.7086
0.5	652.533	827.067	485.133	654.911	170.979		169.4	190.933	199.2	186.511	15.3843
1	1087.14	1085.6	639.467	937.401	258.02		519.6	534.533	496.133	516.756	19.3574
2	1426.6	1477.6	1218	1374.07	137.542		694.8	605.133	451.2	583.711	123.205
5	1630.13	1759.13	1307.2	1565.49	232.798		814.6	894.4	918.4	875.8	54.3422
Raw counts and replicates:
(-60mV) trial 1	CPM (NPi)	CPM (K)	Average CPM (NPi)	Average CPM (K)	Final CPM		0mV trial 1	CPM (NPi)	CPM (K)	Average CPM (NPi)	Average CPM (K)	Final CPM		(-)60mV trial 2	CPM (NPi)	CPM (K)	Average CPM (NPi)	Average CPM (K)	Final CPM		0mV trial 2	CPM (NPi)	CPM (K)	Average CPM (NPi)	Average CPM (K)	Final CPM		(-)60mV trial 3	CPM (NPi)	CPM (K)	Average CPM (NPi)	Average CPM (K)	Final CPM		0mV trial 3	CPM (NPi)	CPM (K)	Average CPM (NPi)	Average CPM (K)	Final CPM
Time							Time							Time							Time							Time							Time
0	296.8	72	280.8	77.9333	202.867		0	159.8	88	165.4	87.2667	78.1333		0	369.6	104.8	374.533	134.267	240.267		0	198.8	89.4	215.533	90.9333	124.6		0	302.4	220.4	259.2	137.6	121.6		0	271.4	85.8	209.6	93.6667	115.933
	259.4	70						165.4	77						356.4	112.6						223.8	102.8						216	96.6						164	102.2
	286.2	91.8						171	96.8						397.6	185.4						224	80.6						259.2	95.8						193.4	93
0.5	628.2	179.6	844.133	191.6	652.533		0.5	279.8	175.4	308.733	139.333	169.4		0.5	929.2	117.6	940.067	113	827.067		0.5	397.2	124.4	311.533	120.6	190.933		0.5	872.8	294.2	779.533	294.4	485.133		0.5	263.8	116	305.067	105.867	199.2
	952	218.4						368.4	116.6						954.8	108.4						274.8	119.8						836	295.6						317.8	91.6
	952.2	176.8						278	126						936.2	113						262.6	117.6						629.8	293.4						333.6	110
1	1198.6	206.19	1243.8	156.663	1087.14		1	632.6	94	609.867	90.2667	519.6		1	1168.2	104.4	1209.47	123.867	1085.6		1	620.8	110.2	654.533	120	534.533		1	741.6	289.6	895.333	255.867	639.467		1	599.4	120.8	620.333	124.2	496.133
	1269.4	110.4						595.4	89.6						1311.2	107.8						656.6	135						805.6	137.2						605.4	133.8
	1263.4	153.4						601.6	87.2						1149	159.4						686.2	114.8						1138.8	340.8						656.2	118
2	1667.4	140.8	1581.67	155.067	1426.6		2	808.4	125.2	820.467	125.667	694.8		2	1282.6	102.6	1584.33	106.733	1477.6		2	626.6	123.2	728.333	123.2	605.133		2	1418.8	129	1377.6	159.6	1218		2	206	133.2	586.733	135.533	451.2
	1582.6	202.2						798.2	125.6						1602.8	115						743.2	125.4						1367.8	229						767.4	129.8
	1495	122.2						854.8	126.2						1867.6	102.6						815.2	121						1346.2	120.8						786.8	143.6
5	1737.4	158.8	1806.67	176.533	1630.13		5	967.8	128.8	947.733	133.133	814.6		5	1753.8	116.2	1872.73	113.6	1759.13		5	953.8	102.6	984.667	90.2667	894.4		5	1449.6	112	1414.6	107.4	1307.2		5	1005.2	79	1007.2	88.8	918.4
	1854	231.8						1084.8	131.8						1913	116.6						1021.6	81.6						1426.6	109.6						1033.2	95.8
	1828.6	139						790.6	138.8						1951.4	108						978.6	86.6						1367.6	100.6						983.2	91.6

## Sheet: Fig2B
(-)PL	vSGLT activity (CPM)					pmoles Gal*/𝜇g vSGLT/CPM		vSGLT activity (pmoles Gal*/𝜇g vSGLT)					pmoles Gal*/𝜇g vSGLT/sec
Voltage (mV)	CPM set 1	CPM set 2	CPM set 3	Average CPM	Standard Deviations for column E			set1	set2	2set3	average		set1	set2	set3	average	Standard Deviations for column Q
0	154.133	226.6	160.933	180.556	40.0203	0.054		8.3232	12.2364	8.6904	9.75		0.27744	0.40788	0.28968	0.325	0.0720366
-5	309.333	244.533	162.867	238.911	73.395	0.048		14.848	11.7376	7.8176	11.4677		0.494933	0.391253	0.260587	0.382258	0.117432
-11	304.267	327.667	282.133	304.689	22.7696	0.049		14.9091	16.0557	13.8245	14.9298		0.496969	0.535189	0.460818	0.497659	0.0371904
-17	339.967	302.2	283.067	308.411	28.954	0.047		15.9784	14.2034	13.3041	14.4953		0.532614	0.473447	0.443471	0.483177	0.0453613
-21	444.733	471.133	438.2	451.356	17.4368	0.047		20.9025	22.1433	20.5954	21.2137		0.696749	0.738109	0.686513	0.707124	0.0273176
-27	517.8	498.667	386.4	467.622	70.9881	0.051		26.4078	25.432	19.7064	23.8487		0.88026	0.847733	0.65688	0.794958	0.12068
-31	525.733	434	444.6	468.111	50.183	0.049		25.7609	21.266	21.7854	22.9374		0.858698	0.708867	0.72618	0.764581	0.0819655
-38	622.667	615.533	628.333	622.178	6.41399	0.048		29.888	29.5456	30.16	29.8645		0.996267	0.984853	1.00533	0.995484	0.0102624
-48	648.4	695.133	619.4	654.311	38.2111	0.047		30.4748	32.6713	29.1118	30.7526		1.01583	1.08904	0.970393	1.02509	0.0598641
-60	738.733	712.867	694.467	715.356	22.238	0.049		36.1979	34.9305	34.0289	35.0524		1.2066	1.16435	1.1343	1.16841	0.0363221
(+)PL	vSGLT activity (CPM)							vSGLT activity (pmoles Gal*/𝜇g vSGLT)					pmoles Gal*/𝜇g vSGLT/sec
Voltage (mV)	CPM set 1	CPM set 2	CPM set 3	Average CPM	Standard Deviations for column E			set1	set2	2set3	average		set1	set2	set3	average	Standard Deviations for column Q
0	276.933	233.8	280.133	263.622	25.8763	0.046		12.7389	10.7548	12.8861	12.1266		0.424631	0.358493	0.429538	0.404221	0.039677
20	112.067	122.533	136.733	123.778	12.3803	0.043		4.81887	5.26893	5.87953	5.32244		0.160629	0.175631	0.195984	0.177415	0.0177451
30	208.867	169.267	132.333	170.156	38.2744	0.047		9.81673	7.95553	6.21967	7.99731		0.327224	0.265184	0.207322	0.266577	0.0599632
60	204.333	153.667	118.133	158.711	43.3208	0.041		8.37767	6.30033	4.84347	6.50716		0.279256	0.210011	0.161449	0.216905	0.0592051
Raw counts and replicates:
(-)PL
	Set 1							Set 2							Set 3
Voltage (mV)	CPM (NPi)	CPM (KPi)	Average CPM (NPi)	Average CPM (K)	Final CPM		Voltage (mV)	CPM (NPi)	CPM (KPi)	Average CPM (NPi)	Average CPM (K)	Final CPM		Voltage (mV)	CPM (NPi)	CPM (KPi)	Average CPM (NPi)	Average CPM (K)	Final CPM
0	285.8	102.4	302.133	148	154.133		0	332.8	168.2	363.667	137.067	226.6		0	255.2	111	259	98.0667	160.933
	291.2	101.6						362.4	112.8						253.2	89.8
	329.4	240						395.8	130.2						268.6	93.4
-5	437.2	125.6	425.333	116	309.333		-5	347.4	150.8	358.2	113.667	244.533		-5	319.4	190.2	349.267	186.4	162.867
	491	111.2						358.4	92.8						360.8	157.6
	347.8	111.2						368.8	97.4						367.6	211.4
-11	427.8	119.2	410.933	106.667	304.267		-11	436.8	136.4	499	171.333	327.667		-11	374	99.2	376.933	94.8	282.133
	460.8	96.8						608.2	133.8						372.6	90.8
	344.2	104						452	243.8						384.2	94.4
-17	434.8	120.6	463.433	123.467	339.967		-17	430.6	189.4	475.133	172.933	302.2		-17	409.6	112	388.6	105.533	283.067
	487.8	122						539.6	163.2						382.2	111.2
	467.7	127.8						455.2	166.2						374	93.4
-21	563	162.2	594.8	150.067	444.733		-21	597	182	629	157.867	471.133		-21	551.4	96.8	545.733	107.533	438.2
	608.2	164.6						659	150.4						427.4	112
	613.2	123.4						631	141.2						658.4	113.8
-27	647	151.2	678.8	161	517.8		-27	614	196.4	682.4	183.733	498.667		-27	476.6	102.6	489.4	103	386.4
	691.4	162.4						830.8	174.8						530	103
	698	169.4						602.4	180						461.6	103.4
-31	686	134.8	672.067	146.333	525.733		-31	610.4	264.8	693.4	259.4	434		-31	554.4	126.6	572.533	127.933	444.6
	696	137.6						777.2	228						463.2	130.6
	634.2	166.6						692.6	285.4						700	126.6
-38	849.6	177.4	805.867	183.2	622.667		-38	708.2	259.8	844.6	229.067	615.533		-38	763.8	144.2	764.133	135.8	628.333
	701.2	184.4						933.8	228						708.2	123.6
	866.8	187.8						891.8	199.4						820.4	139.6
-48	749.8	194.6	846.267	197.867	648.4		-48	646.6	104.4	804.667	109.533	695.133		-48	841.2	253	798.2	178.8	619.4
	862.2	201.8						909.6	112.6						871.6	102.6
	926.8	197.2						857.8	111.6						681.8	180.8
-60	967.8	254.8	966.867	228.133	738.733		-60	737.2	199.2	950.267	237.4	712.867		-60	862.6	117	814.6	120.133	694.467
	974.2	250.4						859.8	294.6						738.8	127.6
	958.6	179.2						1253.8	218.4						842.4	115.8
(+)PL
Voltage (mV)	CPM (Na) trial 1	CPM (KPi) trial 1	Average CPM (Na) trial 1	Average CPM (K) trial 1	Final CPM trial 1		Voltage (mV)	CPM (Na)	CPM (KPi)	Average CPM (Na)	Average CPM (K)	Final CPM		Voltage (mV)	CPM (Na)	CPM (KPi)	Average CPM (Na)	Average CPM (K)	Final CPM
0	369	88.6	366.8	89.8667	276.933		0	419	156	372.333	138.533	233.8		0	459.6	77.2	415.133	135	280.133
	394.6	89.4						347.4	172.8						470.2	154
	336.8	91.6						350.6	86.8						315.6	173.8
20	280.2	173	278.467	166.4	112.067		20	199.6	88	204.6	82.0667	122.533		20	206.4	78.6	216.2	79.4667	136.733												#REF!
	280.6	156.6						193.4	76.8						193.6	71.8
	274.6	169.6						220.8	81.4						248.6	88
30	287.6	81.4	289.733	80.8667	208.867		30	225.6	88.2	253.2	83.9333	169.267		30	213.6	88.6	215.2	82.8667	132.333
	311.6	85.4						292	81						201.4	82.4
	270	75.8						242	82.6						230.6	77.6
60	293	81.8	284.667	80.3333	204.333		60	233.8	80.6	248.2	94.5333	153.667		60	202.6	86.2	217.267	99.1333	118.133
	298.8	79.8						239	122.4						224.6	82.2
	262.2	79.4						271.8	80.6						224.6	129

## Sheet: SI Fig 2a
	Flouresence intensity
Wavelength (nm)	Oxonol		with PL		PL under (+)13mV
600	5647		16744		15879
601	6211		14529		13663
602	6591		12767		12160
603	7044		11423		11170
604	7549		10728		10456
605	7981		10492		10392
606	8569		10087		10138
607	8840		9918		10132
608	9210		10152		10320
609	9713		10084		10541
610	9979		10301		10530
611	10376		10262		11045
612	10536		10314		11308
613	11008		10328		11280
614	11186		10663		11724
615	11534		10813		12170
616	11708		11026		12324
617	11972		11077		12608
618	11950		11265		13025
619	12333		11467		13460
620	12254		11787		13773
621	12263		11851		13926
622	12130		12185		14136
623	12094		12034		14510
624	11867		12548		14738
625	11855		12121		15062
626	11647		12136		15252
627	11329		12255		15270
628	11031		12316		15534
629	10967		12142		15708
630	10686		12295		15490
631	10298		11814		15474
632	10066		12145		15238
633	9854		12084		15326
634	9399		12026		15141
635	9002		11907		15170
636	8517		11871		15172
637	8323		11624		15010
638	7987		11619		14610
639	7726		11343		14394
640	7194		11079		14584
641	7093		11130		13995
642	6739		10608		13701
643	6406		10370		13254
644	5851		10352		12954
645	5738		10070		12786
646	5467		9765		12191
647	5263		9325		11962
648	4918		9453		11503
649	4587		8874		11112
650	4531		8753		10712
651	4498		8572		10404
652	4126		8152		10167
653	3980		8139		9662
654	3793		7950		9414
655	3590		7682		9175
656	3473		7497		8761
657	3379		7162		8224
658	3161		7055		8174
659	3136		6836		7953
660	3025		6470		7641
661	2832		6178		7457
662	2810		6079		7161
663	2780		5773		6822
664	2612		5659		6698
665	2518		5497		6382
666	2447		5383		6141
667	2308		5394		5788
668	2206		5057		5714
669	2175		4993		5567
670	2156		4692		5511
671	2013		4596		5063
672	1996		4435		4885
673	1907		4376		4711
674	1832		4294		4654
675	1771		4132		4550
676	1743		4010		4375
677	1772		3858		4316
678	1661		3812		4207
679	1580		3816		4021
680	1605		3627		3862
681	1502		3623		3876
682	1465		3491		3748
683	1489		3335		3701
684	1418		3295		3583
685	1327		3271		3530
686	1375		3217		3275
687	1302		3138		3219
688	1326		3063		3293
689	1254		3078		3089
690	1196		2955		3012
691	1179		2806		3001
692	1174		2830		2929
693	1173		2785		2866
694	1076		2790		2869
695	1141		2724		2797
696	1069		2596		2753
697	1019		2597		2769
698	1025		2617		2575
699	981		2595		2657
700	1011		2552		2464

## Sheet: SI Fig 2b
Average ratio of flouresence intensity at 630nm
(+)13mV								0mV
Wavelength (nm)	F2/F1 Set 1	F2/F1 Set 2	F2/F1 Set 3	Average	Standard Deviation of column E			Wavelength (nm)	F2/F1 Set 1	F2/F1 Set 2	F2/F1 Set 3	Average	Standard Deviation of column M
630	1.65003	1.53574	1.53048	1.57209	0.0675558			630	1.34018	1.35803	1.33302	1.34374	0.0128765
Raw data for flouresence intensity
(+)13mV							0mV
Set 1
Wavelength	F0	F1	F2	F2/F1	Average		Wavelength	F0	F1	F2	F2/F1	Average
630	19138	23095	36654	1.5871	1.65003		630	20567	24867	34484	1.38674	1.34018
630	17026	24205	47628	1.96769			630	17253	23555	30867	1.31042
630	19120	24133	33673	1.39531			630	18959	25409	33626	1.32339
Set 2
Wavelength	F0	F1	F2	F2/F1	Average		Wavelength	F0	F1	F2	F2/F1	Average
630	8881	12854	22204	1.7274	1.53574		630	7161	9711	12066	1.24251	1.35803
630	10686	12295	15490	1.25986			630	7254	9038	12123	1.34134
630	6919	7757	12566	1.61996			630	7373	8192	12208	1.49023
Set 3
Wavelength	F0	F1	F2	F2/F1	Average		Wavelength	F0	F1	F2	F2/F1	Average
630	27611	37121	55603	1.49789	1.53048		630	21393	31233	40572	1.29901	1.33302
630	23152	28818	40675	1.41144			630	19447	24057	31465	1.30794
630	19976	25107	42233	1.68212			630	23669	27499	38282	1.39212

## Sheet: SI Fig 3
Extracellular side S313C
Sample	[KI] mM	Fo/F Set 1	Fo/F Set 2	Fo/F Set 3		Averaged Fo/F	Standard Deviation of column G
A	146	1.31507	1.26674	1.27031		1.28404	0.0269294
B	97.5	1.21461	1.15356	1.30357		1.22391	0.0754364
C	73.2	1.1946	1.14908	1.23969		1.19446	0.0453042
D	48.8	1.07557	1.11124	1.25121		1.14601	0.0928403
E	24.4	1.17484	0.969512	1.13215		1.09217	0.108345
Ctrl	0	1	1	1		1
Intracellular side H393C
Sample	[KI] mM	Fo/F Set 1	Fo/F Set 2	Fo/F Set 3		Averaged Fo/F	Standard Deviation of column G
A	146	1.34634	1.3411	1.3515		1.34631	0.00519983
B	97.5	1.16787	1.25907	1.25887		1.22861	0.0525965
C	73.2	1.16846	1.16023	1.2824		1.2037	0.068283
D	48.8	1.12014	1.18213	1.25629		1.18619	0.0681695
E	24.4	1.19149	1.08594	1.15498		1.14414	0.0536037
Ctrl	0	1	1	1		1

## Sheet: SI Fig 4a
time	vSGLT activity at (-)60mV (pmoles Gal*/𝜇g vSGLT)						vSGLT activity at 0mV (pmoles Gal*/𝜇g vSGLT)
	set1	set2	set3	average	Standard Deviations for column E		set1	set2	set3	average	Standard Deviations for column K
0	9.53473	11.2925	5.7152	8.84749	2.85147		3.59413	5.7316	5.33293	4.88622	1.1366
0.5	30.6691	38.8721	22.8013	30.7808	8.03602		7.7924	8.78293	9.1632	8.57951	0.707678
1	51.0954	51.0232	30.0549	44.0579	12.1269		23.9016	24.5885	22.8221	23.7708	0.890439
2	67.0502	69.4472	57.246	64.5811	6.46448		31.9608	27.8361	20.7552	26.8507	5.66742
5	76.6163	82.6793	61.4384	73.578	10.9415		37.4716	41.1424	42.2464	40.2868	2.49974
10	73.2636	54.6735	45.5148	57.8173	14.139		37.9132	31.51	43.0468	37.49	5.78003
15	51.5559	44.7221	34.3695	43.5492	8.65299		42.0931	38.2321	40.9277	40.4176	1.98036
18	54.2067	32.7433	28.0903	38.3468	13.9307		30.1515	36.4657	41.4215	36.0129	5.64863
25	39.4706	21.7171	17.8224	26.3367	11.5398		36.8828	32.6017	35.9505	35.145	2.25134
30	33.0441	24.346	8.00253	21.7976	12.7138		34.5184	21.1661	34.6809	30.1218	7.75628
60	25.7403	15.7199	16.8573	19.4392	5.4865		27.646	24.472	23.7912	25.3031	2.0574
Averaged data from triplicates in CPM:
	vSGLT activit at (-)60mV in CPM						vSGLT activit at 0mV in CPM
time	set1	set2	set3	averaged CPM	Standard deviation for column E		set1	set2	set3	0mVaveraged CPM	Standard deviation for column K
0	202.867	240.267	121.6	188.244	60.6696		78.1333	124.6	115.933	106.222	24.7086
0.5	652.533	827.067	485.133	654.911	170.979		169.4	190.933	199.2	186.511	15.3843
1	1087.14	1085.6	639.467	937.401	258.02		519.6	534.533	496.133	516.756	19.3574
2	1426.6	1477.6	1218	1374.07	137.542		694.8	605.133	451.2	583.711	123.205
5	1630.13	1759.13	1307.2	1565.49	232.798		814.6	894.4	918.4	875.8	54.3422
10	1558.8	1163.27	968.4	1230.16	300.83		824.2	685	935.8	815	125.653
15	1096.93	951.533	731.267	926.578	184.106		915.067	831.133	889.733	878.644	43.0514
18	1153.33	696.667	597.667	815.889	296.398		655.467	792.733	900.467	782.889	122.796
25	839.8	462.067	379.2	560.356	245.527		801.8	708.733	781.533	764.022	48.9421
30	703.067	518	170.267	463.778	270.507		750.4	460.133	753.933	654.822	168.615
60	547.667	334.467	358.667	413.6	116.734		601	532	517.2	550.067	44.726
(-60mV) trial 1	CPM (Na)	CPM (K)	Average CPM (Na)	Average CPM (K)	Final CPM		0mV trial 1	CPM (Na)	CPM (K)	Average CPM (Na)	Average CPM (K)	Final CPM		(-)60mV trial 2	CPM (Na)	CPM (K)	Average CPM (Na)	Average CPM (K)	Final CPM		0mV trial 2	CPM (Na)	CPM (K)	Average CPM (Na)	Average CPM (K)	Final CPM		(-)60mV trial 3	CPM (Na)	CPM (K)	Average CPM (Na)	Average CPM (K)	Final CPM		0mV trial 3	CPM (Na)	CPM (K)	Average CPM (Na)	Average CPM (K)	Final CPM
Time							Time							Time							Time							Time							Time
0	296.8	72	280.8	77.9333	202.867		0	159.8	88	165.4	87.2667	78.1333		0	369.6	104.8	374.533	134.267	240.267		0	198.8	89.4	215.533	90.9333	124.6		0	302.4	220.4	259.2	137.6	121.6		0	271.4	85.8	209.6	93.6667	115.933
	259.4	70						165.4	77						356.4	112.6						223.8	102.8						216	96.6						164	102.2
	286.2	91.8						171	96.8						397.6	185.4						224	80.6						259.2	95.8						193.4	93
0.5	628.2	179.6	844.133	191.6	652.533		0.5	279.8	175.4	308.733	139.333	169.4		0.5	929.2	117.6	940.067	113	827.067		0.5	397.2	124.4	311.533	120.6	190.933		0.5	872.8	294.2	779.533	294.4	485.133		0.5	263.8	116	305.067	105.867	199.2
	952	218.4						368.4	116.6						954.8	108.4						274.8	119.8						836	295.6						317.8	91.6
	952.2	176.8						278	126						936.2	113						262.6	117.6						629.8	293.4						333.6	110
1	1198.6	206.19	1243.8	156.663	1087.14		1	632.6	94	609.867	90.2667	519.6		1	1168.2	104.4	1209.47	123.867	1085.6		1	620.8	110.2	654.533	120	534.533		1	741.6	289.6	895.333	255.867	639.467		1	599.4	120.8	620.333	124.2	496.133
	1269.4	110.4						595.4	89.6						1311.2	107.8						656.6	135						805.6	137.2						605.4	133.8
	1263.4	153.4						601.6	87.2						1149	159.4						686.2	114.8						1138.8	340.8						656.2	118
2	1667.4	140.8	1581.67	155.067	1426.6		2	808.4	125.2	820.467	125.667	694.8		2	1282.6	102.6	1584.33	106.733	1477.6		2	626.6	123.2	728.333	123.2	605.133		2	1418.8	129	1377.6	159.6	1218		2	206	133.2	586.733	135.533	451.2
	1582.6	202.2						798.2	125.6						1602.8	115						743.2	125.4						1367.8	229						767.4	129.8
	1495	122.2						854.8	126.2						1867.6	102.6						815.2	121						1346.2	120.8						786.8	143.6
5	1737.4	158.8	1806.67	176.533	1630.13		5	967.8	128.8	947.733	133.133	814.6		5	1753.8	116.2	1872.73	113.6	1759.13		5	953.8	102.6	984.667	90.2667	894.4		5	1449.6	112	1414.6	107.4	1307.2		5	1005.2	79	1007.2	88.8	918.4
	1854	231.8						1084.8	131.8						1913	116.6						1021.6	81.6						1426.6	109.6						1033.2	95.8
	1828.6	139						790.6	138.8						1951.4	108						978.6	86.6						1367.6	100.6						983.2	91.6
10	1711.8	173.6	1737.13	178.333	1558.8		10	972.4	128	953.467	129.267	824.2		10	1341.2	135.6	1291.27	128	1163.27		10	860.2	85.8	779.267	94.2667	685		10	709	137.4	1101.67	133.267	968.4		10	1046.8	98.8	1032.93	97.1333	935.8
	1758.4	179.8						933.8	142.6						1292	130.4						957.4	98.8						1267.4	130.4						1026.6	97
	1741.2	181.6						954.2	117.2						1240.6	118						520.2	98.2						1328.6	132						1025.4	95.6
15	1447.4	305.6	1440.47	343.533	1096.93		15	1044.2	108.6	1030.2	115.133	915.067		15	1242	153.2	1086.73	135.2	951.533		15	863	95.2	935.667	104.533	831.133		15	846	157	869	137.733	731.267		15	936.6	88	990.133	100.4	889.733
	1459.8	328						1030.8	126.6						1027	115.4						1001.2	124.6						924.6	114.4						1031.6	121
	1414.2	397						1015.6	110.2						991.2	137						942.8	93.8						836.4	141.8						1002.2	92.2
18	1402.6	209.8	1347.73	194.4	1153.33		18	54.4	110.4	799.8	144.333	655.467		18	774.2	180.8	848.733	152.067	696.667		18	891.8	116.8	895.133	102.4	792.733		18	697	186.8	754.267	156.6	597.667		18	1002.2	114	1004	103.533	900.467
	1311	181.6						993.8	153.2						959.2	133.4						880.2	98.4						787.2	137.8						1036.4	98.8
	1329.6	191.8						1351.2	169.4						812.8	142						913.4	92						778.6	145.2						973.4	97.8
25	1086.4	215	1070.6	230.8	839.8		25	913.4	124	931.6	129.8	801.8		25	542.4	178.6	639.667	177.6	462.067		25	818.8	102.6	824.867	116.133	708.733		25	552.6	176.2	556.867	177.667	379.2		25	843	117.8	889.867	108.333	781.533
	1016.8	284						942.4	131.2						620.4	148.4						827.2	119						594	161						932.2	98.6
	1108.6	193.4						939	134.2						756.2	205.8						828.6	126.8						524	195.8						894.4	108.6
30	946.2	329.6	960.6	257.533	703.067		30	888	143.6	900.733	150.333	750.4		30	555.8	181.4	687.8	169.8	518		30	246.2	113.2	583.2	123.067	460.133		30	543.8	192.6	546.2	375.933	170.267		30	877	120	873.933	120	753.933
	963.8	240.4						903.4	162						955.8	155.2						697	123.8						571.2	772						846.4	118.8
	971.8	202.6						910.8	145.4						551.8	172.8						806.4	132.2						523.6	163.2						898.4	121.2
60	726.4	196	746.133	198.467	547.667		60	777	162.8	759.6	158.6	601		60	448.2	145.6	513.867	179.4	334.467		60	697	134.6	652.8	120.8	532		60	453	181.6	534.4	175.733	358.667		60	644.2	121.8	642.333	125.133	517.2
	781.6	200.8						726.8	156.4						466.8	174.8						638.6	114.6						642	139.2						639.4	140.4
	730.4	198.6						775	156.6						626.6	217.8						622.8	113.2						508.2	206.4						643.4	113.2

## Sheet: SI Fig4b
				pmoles Gal*/𝜇g vSGLT						pmoles Gal*/𝜇g vSGLT/sec
Voltage (mV)	CPM Trial 1	CPM Trial 2	CPM Trial 3	Set1	Set2	Set3	Average CPM	Standard Deviations for column H		Set1	Set2	Set3	Average CPM	Standard Deviations for column H
-60	396.133	374.4	444.333	16.2415	15.3504	18.2177	16.6032	1.46746		0.541382	0.51168	0.607256	0.553439	0.0489152
-30	299.533	338.133	329.4	13.1795	14.8779	14.4936	14.1836	0.890615		0.439316	0.495929	0.48312	0.472788	0.0296872
-20	298.667	240.867	298.733	14.0373	11.3207	14.0405	13.1328	1.56934		0.467911	0.377358	0.468016	0.437761	0.0523112
0	276.933	233.8	280.133	12.7389	10.7548	12.8861	12.1266	1.19031		0.424631	0.358493	0.429538	0.404221	0.039677
20	112.067	122.533	136.733	4.81887	5.26893	5.87953	5.32244	0.532354		0.160629	0.175631	0.195984	0.177415	0.0177451
30	208.867	169.267	132.333	9.81673	7.95553	6.21967	7.99731	1.7989		0.327224	0.265184	0.207322	0.266577	0.0599632
60	204.333	153.667	118.133	8.37767	6.30033	4.84347	6.50716	1.77615		0.279256	0.210011	0.161449	0.216905	0.0592051
Raw counts and replicates:
	Set 1							Set 2							Set 3
Voltage (mV)	CPM (NPi)	CPM (KPi)	Average CPM (NPi)	Average CPM (K)	Final CPM		Voltage (mV)	CPM (NPi)	CPM (KPi)	Average CPM (NPi)	Average CPM (K)	Final CPM		Voltage (mV)	CPM (NPi)	CPM (KPi)	Average CPM (NPi)	Average CPM (K)	Final CPM
-60	599.6	200.6	560.2	164.067	396.133		-60	472.6	120.2	514.4	140	374.4		-60	621.6	192.4	601.467	157.133	444.333
	523	148.2						514.2	150.8						545.2	118.2
	558	143.4						556.4	149						637.6	160.8
-30	461.4	120.4	461.333	161.8	299.533		-30	463.8	106	448.067	109.933	338.133		-30	400	101.6	433.667	104.267	329.4
	467.8	203						426.8	95.8						407.4	96
	454.8	162						453.6	128						493.6	115.2
-20	442	86.2	399.733	101.067	298.667		-20	291	72.4	317.267	76.4	240.867		-20	378.2	78.4	385.6	86.8667	298.733
	358.2	116.6						326.8	84.2						371.8	94.6
	399	100.4						334	72.6						406.8	87.6
0	369	88.6	366.8	89.8667	276.933		0	419	156	372.333	138.533	233.8		0	459.6	77.2	415.133	135	280.133
	394.6	89.4						347.4	172.8						470.2	154
	336.8	91.6						350.6	86.8						315.6	173.8
20	280.2	173	278.467	166.4	112.067		20	199.6	88	204.6	82.0667	122.533		20	206.4	78.6	216.2	79.4667	136.733
	280.6	156.6						193.4	76.8						193.6	71.8
	274.6	169.6						220.8	81.4						248.6	88
30	287.6	81.4	289.733	80.8667	208.867		30	225.6	88.2	253.2	83.9333	169.267		30	213.6	88.6	215.2	82.8667	132.333
	311.6	85.4						292	81						201.4	82.4
	270	75.8						242	82.6						230.6	77.6
60	293	81.8	284.667	80.3333	204.333		60	233.8	80.6	248.2	94.5333	153.667		60	202.6	86.2	217.267	99.1333	118.133
	298.8	79.8						239	122.4						224.6	82.2
	262.2	79.4						271.8	80.6						224.6	129

## Sheet: SI Fig5a
	Net Activity (CPM)				Percent activity comapred to wild type
	Set1	Set2	Set3		Set1	Set2	Set3	Average	Standard Deviation of column I
Y313C/A423C	344.2	366.133	386.2		33.4999	38.5539	44.9802	39.0113	5.75382
S279C/H393C	747.067	823.733	882.8		72.7096	86.7392	102.819	87.4224	15.0661
WT	1027.47	949.667	858.6		100	100	100	100	0
vSGLT activity (CPM)
Set1
	NaPi	Average NaPi		Kpi	Average Kpi		Net activity		Percent activity comapred to wild type
Y313C/A423C	487.8	427.133		74.8	82.9333		344.2		33.4999
	442.6			65.6
	351			108.4
S279C/H393C	848.8	838.4		90.4	91.3333		747.067		72.7096
	829.8			71.6
	836.6			112
WT	1110.6	1123.67		93.8	96.2		1027.47		100
	1130.2			104.8
	1130.2			90
Set2
	NaPi	Average NaPi		Kpi	Average Kpi		Net activity		Percent activity comapred to wild type
Y313C/A423C	447.4	449.133		86.2	83		366.133		38.5539
	435.8			80.6
	464.2			82.2
S279C/H393C	870.4	934.267		105	110.533		823.733		86.7392
	974.6			119.4
	957.8			107.2
WT	996.8	1050.73		96.2	101.067		949.667		100
	1055.2			108.2
	1100.2			98.8
Set3
	NaPi	Average NaPi		Kpi	Average Kpi		Net activity		Percent activity comapred to wild type
Y313C/A423C	480	468.733		96.6	82.5333		386.2		44.9802
	456.6			75.8
	469.6			75.2
S279C/H393C	969	965.733		81.4	82.9333		882.8		102.819
	966			76.8
	962.2			90.6
WT	966	965		105.6	106.4		858.6		100
	959.6			108.8
	969.4			104.8

## Sheet: SI Fig 5b
	Net unlabelled vSGLT activity (CPM)		Net labelled vSGLT activity (CPM)	Percent of labelled vSGLT activity	Averaged percent of labelled vSGLT activity	Standard deviation of column F
WT	1025.53		164	16	31.9	25.3465
	949.667		100	10.6
	858.6		95	11
	153		46	29.8
	285.667		144	50.4
	158		116	73.4
S279C/H393C	747.067		618	82.8	73.8	46.9202
	824		579	70.3
	882.8		603	68.4
	265.333		443	166.8
Y313C/423C	344		69	20.2	20.8	9.3568
	366.133		36	9.9
	386.2		13	3.2
	94		7	7.4
	218		29	13.3
	174		50	28.9
	Unlabelled vSGLT activity (CPM)
	NaPi_set 1	NaPi _set 2	NaPi _set 3	NaPi _set 4	NaPi _set 5	NaPi _set 6		KPi _set 1	KPi _set 2	KPi _set 3	KPi _set 4	KPi _set 5	KPi _set 6
WT	1110.6	996.8	966	275	406	309		93.8	96.2	105.6	99	136	117
	1130.2	1055.2	959.6	215	357	236		104.8	108.2	108.8	124	108	123
	1124.4	1100.2	969.4	291	483	278		90	98.8	104.8	99	145	110
S279C/H393C	848.8	870.4	969	378				90.4	105	81.4	105
	829.8	974.6	966	349				71.6	119.4	76.8	113
	836.6	957.8	962.2	420				112	107.2	90.6	133
Y313C/423C	487.8	447.4	480	159	333	246		74.8	86.2	96.6	84	155	76
	442.6	435.8	456.6	188	374	231		65.6	80.6	75.8	75	136	74
	351	464.2	469.6	176	372	265		108.4	82.2	75.2	82	133	70
	Labelled vSGLT activity (CPM)
	NaPi_set 1	NaPi _set 2	NaPi _set 3	NaPi _set 4	NaPi _set 5	NaPi _set 6		KPi _set 1	KPi _set 2	KPi _set 3	KPi _set 4	KPi _set 5	KPi _set 6
WT	266.4	228.2	258	159	287	189		120	123	141.2	100	138	93
	286.4	242	225	119	262	237		136.2	153.8	126.4	122	161	99
	323.2	231.2	248.6	167	329	230		128.4	123.6	180.2	86	147	117
S279C/H393C	769.8	772.2	790.8	573				120	146.2	140	152
	728.8	709.2	756	528				136.2	160.4	153	116
	740.6	698.4	703.4	635				128.4	135.2	147	140
Y313C/423C	151	145	184.6	90	148	111		78.4	146.8	137	79	88	57
	134.8	178.4	163.2	100	113	100		95.2	121	158.4	76	99	50
	167.2	192.6	170	85	111	153		71	140	184.8	99	98	106
